# Supplementary material for: Characterisation of Inactivation Domains and Evolutionary Strata in Human X Chromosome through Markov Segmentation
Source: PLoS One. 2009 Nov 25;4(11):e7885. doi: 10.1371/journal.pone.0007885 (PMC2776969; doi:10.1371/journal.pone.0007885)
Supplement: Table S1 — Coordinates of boundaries obtained from six segmentation steps. The data is graphically represented in Figure 1. Segmentation steps having more than one JS divergence maximum are indicated by symbol ‘*’. (0.05 MB XLS) [file pone.0007885.s003.xls]

## Sheet: Sheet1
Segmentation step	Segmentation boundary (in Mb)
I	2.885/3.862*
II	151.5/148.5*
III	73.803
IV	38.341
IV	99.398
V	25.101
V	54.601/49.303*
V	77.408
V	148.555
VI	9.049/23.580*
VI	36.644
VI	140.555
