# Supplementary material for: Characterisation of Inactivation Domains and Evolutionary Strata in Human X Chromosome through Markov Segmentation
Source: PLoS One. 2009 Nov 25;4(11):e7885. doi: 10.1371/journal.pone.0007885 (PMC2776969; doi:10.1371/journal.pone.0007885)
Supplement: Table S2 — Synonymous and non-synonymous substitution rates of gene pairs constituted of XAR genes and their orthologs in G. gallus. (0.11 MB XLS) [file pone.0007885.s004.xls]

## Sheet: Sheet1
XAR genes having orthologs in G. gallus.	Gene start (Build 36)	Ks	Ka	Expression pattern: (No. of hybrids with expression) / (Total hybrids studied) (ref. [6])	Heat-map of expression level	Normalized expression level	Additional remarks
P2RY8	1541465	0	0	These genes were not included in study as their Ka & Ks values were 0.
MXRA5	3236606	0	0
PRKX	3532411	0	0
TBL1X	9393048	0	0
CTPS2	16516403	2.013	0.091	9 / 9		1
SYAP1	16647676	0	0.0627	9 / 9		1
CXorf15	16714481	1.8	0.129	9 / 9		1
RBBP7	16772698	1.893	0.03	9 / 9		1
NHS	17303684	1.37	0.16	3 / 9		0.33
SCML2	18167355	0.965	0.235	0 / 9		0
CDKL5	18353646	1.205	0.0921	2 / 9		0.22
PHKA2	18820793	1.872	0.114	2 / 9		0.22
GPR64	18917353	1.354	0.1736	0 / 9		0	Hs.149297-transformed Coordinate (offset size: St:150046, End:150173)
PDHA1	19271972	1.363	0.0712	0 / 6		0
SH3KBP1	19463441	1.486	0.118	4 / 9		0.44
MAP7D2	19935150	1.497	0.189	0 / 9		0	FLJ14503- new coordinate	19936005	19941149
EIF1AX	20052557	1.999	0.0115	9 / 9		1
RPS6KA3	20077950	0.905	0.0125	0 / 9		0
CNKSR2	21302901	1.257	0.056
SMPX	21634012	2.56	0.101
MBTPS2	21767675	1.057	0.1887	0 / 9		0
SMS	21868763	1.104	0.08	0 / 6		0
PHEX	21960842	1.676	0.102	3 / 9		0.33
PTCHD1	23263016	0.666	0.0375
PRDX4	23595566	1.273	0.0736	0 / 9		0
ACOT9	23631698	1.77	0.186	2 / 9		0.22	ACATE2 SHOWS HIT TO ACOT9
SAT1	23711225	2.213	0.086	1 / 9		0.11
EIF2S3	23982986	1.227	0.0089	9 / 9		1
ZFX	24077824	1.072	0.0427	9 / 9		1
PDK3	24393475	1.384	0.046	0 / 9		0
IL1RAPL1	28515480	0.879	0.0383
GK	30581461	1.34	0.0898	0 / 9		0
MAP3K7IP3	30758369	0.7904	0.0889	2 / 9		0.22	TAB3/NAP1 SHOWED HIT
PRRG1	37130773	0.597	0.2507	0 / 9		0
LANCL3	37315741	0.8305	0.0989	1 / 9		0.11	FLJ42925 showed hit	37315741	37421668
XK	37430052	1.413	0.206
CYBB	37524264	1.533	0.093
SRPX	37893536	1.685	0.117	0 / 9		0
OTC	38096302	1.171	0.156	0 / 9		0
TSPAN7	38305683	0.918	0.0429	1 / 9		0.11
The boundary under question.
BCOR	39795561	1.375	1.1903	2 / 9		0.22
ATP6AP2	40325160	1.432	0.12099	1 / 9		0.11
MED14	40392502	1.172	0.0485
DDX3X	41077595	1.278	0.0538	9 / 9		1
NYX	41191631	1.456	0.352
GPR34	41433195	1.746	0.271	0 / 9		0
MAOA	43400353	1.545	1.186	9 / 9		1
MAOB	43510801	1.356	0.152
NDP	43692966	0.993	0.0741
EFHC2	43892855	1.34	0.307
