# Supplementary material for: Characterisation of Inactivation Domains and Evolutionary Strata in Human X Chromosome through Markov Segmentation
Source: PLoS One. 2009 Nov 25;4(11):e7885. doi: 10.1371/journal.pone.0007885 (PMC2776969; doi:10.1371/journal.pone.0007885)
Supplement: Table S3 — Expression level of genes from two candidate segments within S3: i) 8.5–38.54 Mb and ii) 38.34–46.5 Mb. (0.10 MB XLS) [file pone.0007885.s005.xls]

## Sheet: Sheet1
Color scale:	Expression level
	>0.75	High/Active
	0.25-0.75	Intermediate/Ambiguous expression
	<=0.25	Low/Inactivate
Left portion of S3 (8.5-38.341 Mb) : 100 genes
Gene start (ref. [6])	Gene end (ref. [6])	Expression level (Normalized)	Positive expression	No. of hybrids examined	Adjusted gene start (Build 36; offset=128,600)	Adjusted gene start (Build 36, offset=150,200)
8939046	8940978	0.777778	7	9	9067646	9089246
9242774	9497513	0.777778	7	9	9371374	9392974
9503189	9543653	0.777778	7	9	9631789	9653389
9793348	9919394	0.111111	1	9	9921948	9943548
9936063	10013256	0.555556	5	9	10064663	10086263
10013843	10015433	0.333333	3	9	10142443	10164043
10224110	10398195	0.111111	1	9	10352710	10374310
10238991	10239321	0.333333	3	9	10367591	10389191
10397331	10397719	0.111111	1	9	10525931	10547531
10889118	10899655	0	0	9	11017718	11039318
10915323	11443478	0.111111	1	9	11043923	11065523
11030019	11030376	0.111111	1	9	11158619	11180219
11536005	11553527	0.333333	3	9	11664605	11686205
11916242	12500186	0.222222	2	9	12044842	12066442
11934547	11934832	0.111111	1	9	12063147	12084747
12569187	12601996	0	0	5	12697787	12719387
12813408	12822457	0.777778	7	9	12942008	12963608
13044743	13081181	1	9	9	13173343	13194943
13071351	13071729	0.777778	7	9	13199951	13221551
13430899	13448014	1	9	9	13559499	13581099
13466997	13487419	1	9	9	13595597	13617197
13490021	13512374	1	9	9	13618621	13640221
13512536	13547127	1	6	6	13641136	13662736
13548806	13716488	0.888889	8	9	13677406	13699006
13556895	13557292	1	9	9	13685495	13707095
13772392	13772739	1	9	9	13900992	13922592
13786054	13807668	1	9	9	13914654	13936254
14307306	14509586	0.111111	1	9	14435906	14457506
14621185	14650848	0	0	9	14749785	14771385
14651219	14699113	0	0	9	14779819	14801419
15059489	15093403	0.333333	3	9	15188089	15209689
15097236	15113302	0	0	9	15225836	15247436
15105416	15106735	0.111111	1	9	15234016	15255616
15162582	15271016	1	9	9	15291182	15312782
15405107	15442811	1	9	9	15533707	15555307
15480672	15481140	1	9	9	15609272	15630872
15516081	15562315	1	9	9	15644681	15666281
15603585	15632757	1	9	9	15732185	15753785
15614002	15614433	1	9	9	15742602	15764202
15628315	15628774	1	9	9	15756915	15778515
15901335	15930598	0.666667	6	9	16029935	16051535
16365782	16490700	1	9	9	16494382	16515982
16370147	16370651	1	9	9	16498747	16520347
16427937	16432448	1	9	9	16556537	16578137
16497411	16538990	1	9	9	16626011	16647611
16564216	16619953	1	9	9	16692816	16714416
16622433	16648094	1	9	9	16751033	16772633
16724470	16925392	0.222222	2	9	16853070	16874670
17153199	17513768	0.333333	3	9	17281799	17303399
17515285	17532759	0	0	9	17643885	17665485
17577830	17638484	0	0	9	17706430	17728030
18017090	18132458	0	0	9	18145690	18167290
18124098	18124310	0	0	9	18252698	18274298
18203413	18431404	0.222222	2	9	18332013	18353613
18389314	18390443	0.222222	2	9	18517914	18539514
18410794	18413409	0.222222	2	9	18539394	18560994
18417693	18449860	0.222222	2	9	18546293	18567893
18670747	18761924	0.222222	2	9	18799347	18820947
18863600	18864253	0	0	9	18992200	19013800
18867606	18874185	0	0	9	18996206	19017806
19121707	19137622	0	0	6	19250307	19271907
19313176	19665376	0.444444	4	9	19441776	19463376
19358732	19359244	0.222222	2	9	19487332	19508932
19694033	19744081	0.111111	1	9	19822633	19844233
19784885	19894673	0	0	9	19913485	19935085
19905514	19919584	1	9	9	20034114	20055714
19933136	20044407	0	0	9	20061736	20083336
21634259	21635378	0	0	9	21762859	21784459
21718524	21772611	0	0	6	21847124	21868724
21810215	22025985	0.333333	3	9	21938815	21960415
21940507	21950757	0	0	9	22069107	22090707
23173932	23174345	0.222222	2	9	23302532	23324132
23445291	23464170	0	0	9	23573891	23595491
23479277	23521018	0.222222	2	9	23607877	23629477
23560960	23563982	0.111111	1	9	23689560	23711160
23677260	23677660	0.111111	1	9	23805860	23827460
23765186	23804960	0	0	9	23893786	23915386
23832721	23855743	1	9	9	23961321	23982921
23929464	23989474	1	9	9	24058064	24079664
24243071	24311906	0	0	9	24371671	24393271
24318005	24318617	0	0	9	24446605	24468205
24335861	24450448	0	0	9	24464461	24486061
24471720	24774757	0	0	9	24600320	24621920
24583884	24584207	0	0	9	24712484	24734084
26906579	26954072	1	9	9	27035179	27056779
30431132	30508379	0	0	9	30559732	30581332
30608107	30752858	0.222222	2	9	30736707	30758307
30897001	33117132	0.111111	1	9	31025601	31047201
30953318	30953813	0.222222	2	9	31081918	31103518
30972869	30973283	0.111111	1	9	31101469	31123069
34404841	34435062	0	0	9	34533441	34555041
36964783	37072736	0	0	9	37093383	37114983
37187013	37292941	0.111111	1	9	37315613	37337213
37454306	37463034	0	0	9	37582906	37604506
37649359	37742200	0	0	9	37777959	37799559
37764808	37836348	0	0	9	37893408	37915008
37884818	37942892	0	0	6	38013418	38035018
37892969	37893211	0	0	9	38021569	38043169
37968031	38036816	0	0	9	38096631	38118231
38176951	38304388	0.111111	1	9	38305551	38327151
Right portion of S3 (38.341-46.5 Mb): 28 genes
Gene start (ref. [6])	Gene end (ref. [6])	Expression level (Normalized)	Positive expression	No. of hybrids examined	Adjusted gene start (Build 36; offset=128,600)	Adjusted gene start (Build 36, offset=150,200)
38414842	38415978	0	0	9	38543442	38565042
38419290	38421914	0	0	9	38547890	38569490
39667294	39712880	0.222222	2	9	39795894	39817494
39715169	39719033	0.111111	1	9	39843769	39865369
40196390	40222125	0.111111	1	9	40324990	40346590
40239240	40239642	1	9	9	40367840	40389440
40244538	40263060	0.888889	8	9	40373138	40394738
40263811	40351037	1	6	6	40392411	40414011
40449649	40453318	1	4	4	40578249	40599849
40701401	40848428	1	9	9	40830001	40851601
40719135	40720305	1	9	9	40847735	40869335
40780030	40780466	1	9	9	40908630	40930230
40850213	40852086	1	9	9	40978813	41000413
40948904	40965695	1	9	9	41077504	41099104
41130445	41133865	0	0	9	41259045	41280645
41134717	41538510	0	0	6	41263317	41284917
41304512	41312780	0	0	9	41433112	41454712
43271822	43360311	1	9	9	43400422	43422022
44139158	44158470	0.888889	8	9	44267758	44289358
44459502	44460386	1	9	9	44588102	44609702
45360891	45362107	1	9	9	45489491	45511091
45377986	45378386	1	9	9	45506586	45528186
46063014	46089280	0	0	9	46191614	46213214
46161208	46163922	0	0	9	46289808	46311408
46189610	46214091	0	0	9	46318210	46339810
46215157	46218043	0	0	5	46343757	46365357
46221007	46221658	0.111111	1	9	46349607	46371207
46222626	46374726	0.111111	1	9	46351226	46372826
