# Supplementary material for: Characterisation of Inactivation Domains and Evolutionary Strata in Human X Chromosome through Markov Segmentation
Source: PLoS One. 2009 Nov 25;4(11):e7885. doi: 10.1371/journal.pone.0007885 (PMC2776969; doi:10.1371/journal.pone.0007885)
Supplement: Table S4 — Coordinates and gene expression pattern of domain pairs. Genes with normalized expression level >0.75 were labeled transcriptionally ‘Active’, those with < = 0.25 were labeled ‘Inactive’ while those in between of these two were considered having ‘Ambiguous’ expression pattern. (0.09 MB XLS) [file pone.0007885.s006.xls]

## Sheet: Sheet1
DOMAIN PAIRS (Build 36.3)
S. NO.	Strata	Start	Size	Expression profile of genes in left domain	Expression profile of genes in right domain	Difference (Nearest domain boundary and first segmentation boundary)	NCBI coordinates
1	S4	6966961	5795303	Active: 12	Inactive: 9; Ambiguous: 4	114541	ref|NT_011757.15|HsX_11914:4838723-10634026
2	S3	10074985	3884533	Inactive: 9; Ambiguous: 4	Active: 11	125117	ref|NT_011757.15|HsX_11914:7946747-11831280
3	S3	14447571	1321535	Inactive: 5; Ambiguous: 1	Active: 7	101716	ref|NT_011757.15|HsX_11914:14377805-15612190
4	S3	16506043	1234385	Active: 6	Inactive: 3; Ambiguous: 1	23991	ref|NT_011757.15|HsX_11914:21457328-22024311
5	S3	23585566	566983	Inactive: 4	Active: 2	326	ref|NT_079573.3|HsX_79638:3324609-4644035
6	S3	40357786	1319426	Active: 9	Inactive: 3	19021	ref|NT_079573.3|HsX_79638:9148526-9951163
7	S3	46181703	802637	Inactive: 12	Active: 3	60678	ref|NT_079573.3|HsX_79638:9895070-10725154
8	S2	46938247	820084	Active:3	Inactive:11	428921	ref|NT_011630.14|HsX_11787:520548-1022145
9	S2	52983187	501597	Inactive: 6	Active: 6	2305	ref|NT_011630.14|HsX_11787:764739-1948524
10	S2	53227378	1183785	Active: 6	Inactive: 6	134645	ref|NT_011669.16|HsX_11826:11348483-12472972
11	S1	72947220	1124489	Active: 5	Inactive: 11	438001	ref|NT_011757.15|HsX_11914:12319333-13640868
