# Supplementary material for: Characterisation of Inactivation Domains and Evolutionary Strata in Human X Chromosome through Markov Segmentation
Source: PLoS One. 2009 Nov 25;4(11):e7885. doi: 10.1371/journal.pone.0007885 (PMC2776969; doi:10.1371/journal.pone.0007885)
Supplement: Table S5 — Coordinates of domains that are either transcriptionally active or inactive. (0.05 MB XLS) [file pone.0007885.s007.xls]

## Sheet: Sheet1
S. No.	Domains escaping inactivation (ENSEMBL)
1	NCBI36:X: 2660000:2876000:1
2	NCBI36:X:13425000:13548000:1
3	NCBI36:X:15400000:15629000:1
4	NCBI36:X:16360000:16649000:1
5	NCBI36:X:40700000:40853000:1
6	NCBI36:X:46805000:46846000:1
7	NCBI36:X:46805000:46846000:1
S. No.	Domain undergoing inactivation (ENSEMBL)
1	NCBI36:X: 14620000:14700000:1
2	NCBI36:X: 17514000:17639000:1
3	NCBI36:X: 18015000:18133000:1
4	NCBI36:X: 18861000:18875000:1
5	NCBI36:X: 21633000:21773000:1
6	NCBI36:X: 24242000:24585000:1
7	NCBI36:X: 37648000:38037000:1
8	NCBI36:X: 46062000:46215000:1
9	NCBI36:X: 47238000:47620000:1
10	NCBI36:X: 48089000:48224000:1
11	NCBI36:X: 48415000:48569000:1
12	NCBI36:X: 48641000:48737000:1
13	NCBI36:X: 48816000:48878000:1
14	NCBI36:X: 50907000:51073000:1
15	NCBI36:X: 52858000:53084000:1
16	NCBI36:X: 56899000:57047000:1
17	NCBI36:X: 69135000:69285000:1
18	NCBI36:X: 70120000:70579000:1
19	NCBI36:X: 99995000:100406000:1
20	NCBI36:X:102275000:102372000:1
